# Supplementary material for: The potential effect and mechanism of Saikosaponin A against gastric cancer
Source: BMC Complement Med Ther. 2023 Aug 22;23:295. doi: 10.1186/s12906-023-04108-3 (PMC10463516; doi:10.1186/s12906-023-04108-3)
Supplement: Supplementary file 1 — Additional file 1: Supplementary Table 1. The information of SSA-related targets. Supplementary Table 2. The information of GC-related targets. Supplementary Table 3. The KEGG terms of therapy target genes and their corresponding count, corrected p-values, and gene count. [file 12906_2023_4108_MOESM1_ESM.xlsx]

## Sheet: Supplementary Table 1
Supplementary Table 1: The information of SSA-related targets.
No.	Targets	Organism
1	BCL2	Homo sapiens
2	BAX	Homo sapiens
3	RB1	Homo sapiens
4	CASP3	Homo sapiens
5	MYC	Homo sapiens
6	NXT1	Homo sapiens
7	IL2	Homo sapiens
8	PTAFR	Homo sapiens
9	PPM1B	Homo sapiens
10	PPP1CC	Homo sapiens
11	PPP2CA	Homo sapiens
12	PPP2R5A	Homo sapiens
13	STAT3	Homo sapiens
14	TOP1	Homo sapiens
15	ABCC8	Homo sapiens
16	CDK2	Homo sapiens
17	ACHE	Homo sapiens
18	ITGA2B	Homo sapiens
19	PTGS1	Homo sapiens
20	ABL1	Homo sapiens
21	KIT	Homo sapiens
22	PTGER1	Homo sapiens
23	PTGER3	Homo sapiens
24	PTGFR	Homo sapiens
25	IL5	Homo sapiens
26	RNASE3	Homo sapiens
27	TNF	Homo sapiens
28	CYSLTR1	Homo sapiens
29	NFKB1	Homo sapiens
30	CSF1R	Homo sapiens
31	PDGFRA	Homo sapiens
32	DDR1	Homo sapiens
33	BCR/ABL fusion	Homo sapiens
34	RET	Homo sapiens
35	NTRK1	Homo sapiens
36	SRC	Homo sapiens
37	LCK	Homo sapiens
38	FYN	Homo sapiens
39	EPHA2	Homo sapiens
40	YES1	Homo sapiens
41	PDGFRB	Homo sapiens
42	STAT5B	Homo sapiens
43	TRAPPC6B	Homo sapiens
44	TRAPPC6A	Homo sapiens
45	TRAPPC4	Homo sapiens
46	TRAPPC1	Homo sapiens
47	TRAPPC5	Homo sapiens
48	TRAPPC3	Homo sapiens

## Sheet: Supplementary Table 2 
Supplementary Table 2: The information of GC-related targets.
No.	Targets	Organism
1	CTAG1B	Homo sapiens
2	H2AC18	Homo sapiens
3	SSX2	Homo sapiens
4	H4C1	Homo sapiens
5	DEFB4A	Homo sapiens
6	XAGE1A	Homo sapiens
7	CGB3	Homo sapiens
8	H3-3A	Homo sapiens
9	MAGEA2	Homo sapiens
10	H3C1	Homo sapiens
11	CD2	Homo sapiens
12	CYP3A4	Homo sapiens
13	CYP2D6	Homo sapiens
14	CYP2B6	Homo sapiens
15	ABCB1	Homo sapiens
16	ABCC3	Homo sapiens
17	ABCC6	Homo sapiens
18	ABCC1	Homo sapiens
19	ABCC10	Homo sapiens
20	ABCG2	Homo sapiens
21	ABCB11	Homo sapiens
22	SLC22A16	Homo sapiens
23	ABCB8	Homo sapiens
24	CYP1B1	Homo sapiens
25	CBR1	Homo sapiens
26	CBR3	Homo sapiens
27	AKR1A1	Homo sapiens
28	AKR1C3	Homo sapiens
29	NQO1	Homo sapiens
30	XDH	Homo sapiens
31	NOS3	Homo sapiens
32	NOS2	Homo sapiens
33	NOS1	Homo sapiens
34	NDUFS2	Homo sapiens
35	NDUFS3	Homo sapiens
36	NDUFS7	Homo sapiens
37	POR	Homo sapiens
38	RALBP1	Homo sapiens
39	ABCC2	Homo sapiens
40	ALB	Homo sapiens
41	NOLC1	Homo sapiens
42	CDH1	Homo sapiens
43	IRF1	Homo sapiens
44	ERBB2	Homo sapiens
45	FGFR2	Homo sapiens
46	MUTYH	Homo sapiens
47	CASP10	Homo sapiens
48	ERBB3	Homo sapiens
49	APC	Homo sapiens
50	KRAS	Homo sapiens
51	MET	Homo sapiens
52	ATM	Homo sapiens
53	PIK3CA	Homo sapiens
54	TFF1	Homo sapiens
55	STK11	Homo sapiens
56	KLF6	Homo sapiens
57	BRAF	Homo sapiens
58	UBR5	Homo sapiens
59	POLE	Homo sapiens
60	ATR	Homo sapiens
61	TCHP	Homo sapiens
62	MMP2	Homo sapiens
63	MMP9	Homo sapiens
64	SPARC	Homo sapiens
65	AXIN2	Homo sapiens
66	BIRC5	Homo sapiens
67	ABO	Homo sapiens
68	MUC1	Homo sapiens
69	PLCE1	Homo sapiens
70	PRKAA1	Homo sapiens
71	PSCA	Homo sapiens
72	CHEK2	Homo sapiens
73	ZBTB20	Homo sapiens
74	MTX1	Homo sapiens
75	PALB2	Homo sapiens
76	JRK	Homo sapiens
77	TMED7	Homo sapiens
78	TICAM2	Homo sapiens
79	BMI1	Homo sapiens
80	CDH17	Homo sapiens
81	CDKN2A	Homo sapiens
82	CDKN1A	Homo sapiens
83	CDKN2A	Homo sapiens
84	YAP1	Homo sapiens
85	CDX2	Homo sapiens
86	CEACAM5	Homo sapiens
87	ZNRD2	Homo sapiens
88	OLFM4	Homo sapiens
89	DCTN6	Homo sapiens
90	CEACAM3	Homo sapiens
91	HPSE	Homo sapiens
92	CEACAM7	Homo sapiens
93	SMR3B	Homo sapiens
94	PTP4A3	Homo sapiens
95	RASSF1	Homo sapiens
96	IL17F	Homo sapiens
97	SLCO6A1	Homo sapiens
98	CREB1	Homo sapiens
99	CTNNB1	Homo sapiens
100	CYP2E1	Homo sapiens
101	TIMM8A	Homo sapiens
102	AFP	Homo sapiens
103	DNMT1	Homo sapiens
104	DNMT3A	Homo sapiens
105	DNMT3B	Homo sapiens
106	DPYD	Homo sapiens
107	JAG1	Homo sapiens
108	E2F1	Homo sapiens
109	EGF	Homo sapiens
110	EGFR	Homo sapiens
111	ELAVL2	Homo sapiens
112	EPHB2	Homo sapiens
113	ERCC1	Homo sapiens
114	ERCC2	Homo sapiens
115	AKT1	Homo sapiens
116	ERCC5	Homo sapiens
117	ESR1	Homo sapiens
118	EZH2	Homo sapiens
119	ALDH2	Homo sapiens
120	OARD1	Homo sapiens
121	UNC5CL	Homo sapiens
122	FHIT	Homo sapiens
123	FOXM1	Homo sapiens
124	FOXO1	Homo sapiens
125	TBC1D9	Homo sapiens
126	CUX2	Homo sapiens
127	SIRT1	Homo sapiens
128	TTC33	Homo sapiens
129	DEFB121	Homo sapiens
130	MTOR	Homo sapiens
131	GAST	Homo sapiens
132	HPGDS	Homo sapiens
133	GLI1	Homo sapiens
134	REM1	Homo sapiens
135	CD274	Homo sapiens
136	GSTM1	Homo sapiens
137	GSTP1	Homo sapiens
138	GSTT1	Homo sapiens
139	HDAC1	Homo sapiens
140	HGF	Homo sapiens
141	HIF1A	Homo sapiens
142	HMGB1	Homo sapiens
143	HSP90AA1	Homo sapiens
144	IFI27	Homo sapiens
145	IFNG	Homo sapiens
146	MACC1	Homo sapiens
147	IGF1	Homo sapiens
148	IGF1R	Homo sapiens
149	IL1A	Homo sapiens
150	IL1B	Homo sapiens
151	IL1RN	Homo sapiens
152	IL2	Homo sapiens
153	IL4	Homo sapiens
154	IL6	Homo sapiens
155	CXCL8	Homo sapiens
156	IL10	Homo sapiens
157	IL11	Homo sapiens
158	AQP3	Homo sapiens
159	IL17A	Homo sapiens
160	JAK2	Homo sapiens
161	GSTK1	Homo sapiens
162	KDR	Homo sapiens
163	RHOA	Homo sapiens
164	SMAD4	Homo sapiens
165	MDM2	Homo sapiens
166	MGMT	Homo sapiens
167	MLH1	Homo sapiens
168	MMP1	Homo sapiens
169	MMP7	Homo sapiens
170	MMP14	Homo sapiens
171	MSH2	Homo sapiens
172	MT-CO2	Homo sapiens
173	MTHFR	Homo sapiens
174	MUC5AC	Homo sapiens
175	MYC	Homo sapiens
176	NFKB1	Homo sapiens
177	NME1	Homo sapiens
178	NOTCH1	Homo sapiens
179	OGG1	Homo sapiens
180	SERPINE1	Homo sapiens
181	FOXP3	Homo sapiens
182	PCNA	Homo sapiens
183	CLDN18	Homo sapiens
184	PGC	Homo sapiens
185	PIK3CB	Homo sapiens
186	PIK3CD	Homo sapiens
187	PIK3CG	Homo sapiens
188	PKM	Homo sapiens
189	PLK1	Homo sapiens
190	PPARG	Homo sapiens
191	FBXW7	Homo sapiens
192	ASH1L	Homo sapiens
193	MAPK1	Homo sapiens
194	MAPK3	Homo sapiens
195	GKN1	Homo sapiens
196	PSG2	Homo sapiens
197	PSMD9	Homo sapiens
198	PTEN	Homo sapiens
199	PTGS2	Homo sapiens
200	LRFN2	Homo sapiens
201	CCND1	Homo sapiens
202	BCL2	Homo sapiens
203	S100A4	Homo sapiens
204	S100A8	Homo sapiens
205	CXCL12	Homo sapiens
206	SFRP1	Homo sapiens
207	SGCB	Homo sapiens
208	SNAI1	Homo sapiens
209	SOX2	Homo sapiens
210	SOX9	Homo sapiens
211	SPP1	Homo sapiens
212	BRCA1	Homo sapiens
213	STAT3	Homo sapiens
214	AURKA	Homo sapiens
215	ZEB1	Homo sapiens
216	TERT	Homo sapiens
217	TFF2	Homo sapiens
218	TFF3	Homo sapiens
219	TGFB1	Homo sapiens
220	THBS1	Homo sapiens
221	THBS3	Homo sapiens
222	TIMP1	Homo sapiens
223	TLR2	Homo sapiens
224	TLR4	Homo sapiens
225	TNF	Homo sapiens
226	TP53	Homo sapiens
227	TWIST1	Homo sapiens
228	TYMS	Homo sapiens
229	VEGFA	Homo sapiens
230	VEGFC	Homo sapiens
231	VIM	Homo sapiens
232	WNT5A	Homo sapiens
233	XRCC1	Homo sapiens
234	XRCC3	Homo sapiens
235	CXCR4	Homo sapiens
236	HMGA2	Homo sapiens
237	ARID1A	Homo sapiens
238	CASP3	Homo sapiens
239	REG4	Homo sapiens
240	LGR5	Homo sapiens
241	CAV1	Homo sapiens
242	RUNX3	Homo sapiens
243	DNAH11	Homo sapiens
244	PROM1	Homo sapiens
245	CCK	Homo sapiens
246	MTDH	Homo sapiens
247	CD14	Homo sapiens
248	KLF4	Homo sapiens
249	CD44	Homo sapiens
250	ZEB2	Homo sapiens
251	NAT2	Homo sapiens
252	ADH1B	Homo sapiens
253	DCC	Homo sapiens
254	ERCC4	Homo sapiens
255	FGFR1	Homo sapiens
256	PDCD4	Homo sapiens
257	GSTM2	Homo sapiens
258	HNF4A	Homo sapiens
259	IGF2	Homo sapiens
260	LEP	Homo sapiens
261	SMAD2	Homo sapiens
262	MCL1	Homo sapiens
263	PEBP1	Homo sapiens
264	KRT20	Homo sapiens
265	SLC12A9	Homo sapiens
266	ACKR3	Homo sapiens
267	PTPN11	Homo sapiens
268	FSCN1	Homo sapiens
269	TP73	Homo sapiens
270	FZD7	Homo sapiens
271	CD24	Homo sapiens
272	POSTN	Homo sapiens
273	LILRB1	Homo sapiens
274	PARP1	Homo sapiens
275	CYP1A1	Homo sapiens
276	GKN2	Homo sapiens
277	ERBB4	Homo sapiens
278	ANXA2	Homo sapiens
279	HLA-A	Homo sapiens
280	HOXA10	Homo sapiens
281	APEX1	Homo sapiens
282	HSPA5	Homo sapiens
283	ICAM1	Homo sapiens
284	IGFBP3	Homo sapiens
285	FAS	Homo sapiens
286	LDHA	Homo sapiens
287	LGALS3	Homo sapiens
288	EPCAM	Homo sapiens
289	MECP2	Homo sapiens
290	MUC2	Homo sapiens
291	MYCL	Homo sapiens
292	PLAU	Homo sapiens
293	POU5F1	Homo sapiens
294	CHFR	Homo sapiens
295	CCL2	Homo sapiens
296	ADAM17	Homo sapiens
297	TGFBR2	Homo sapiens
298	TIMP2	Homo sapiens
299	TIMP3	Homo sapiens
300	BECN1	Homo sapiens
301	MBD2	Homo sapiens
302	LRPPRC	Homo sapiens
303	TOB1	Homo sapiens
304	CDK4	Homo sapiens
305	CDK6	Homo sapiens
306	CDKN2B	Homo sapiens
307	NDRG1	Homo sapiens
308	CCR7	Homo sapiens
309	CLDN4	Homo sapiens
310	DAPK1	Homo sapiens
311	ACE	Homo sapiens
312	TYMP	Homo sapiens
313	EGR1	Homo sapiens
314	EPHA2	Homo sapiens
315	ENO1	Homo sapiens
316	FGF2	Homo sapiens
317	FGFR4	Homo sapiens
318	GSK3B	Homo sapiens
319	POLR1H	Homo sapiens
320	AR	Homo sapiens
321	AREG	Homo sapiens
322	STMN1	Homo sapiens
323	LGALS1	Homo sapiens
324	LTA	Homo sapiens
325	MRC1	Homo sapiens
326	CEACAM6	Homo sapiens
327	GDE1	Homo sapiens
328	PRKAA2	Homo sapiens
329	PRKAB1	Homo sapiens
330	PRNP	Homo sapiens
331	AICDA	Homo sapiens
332	PRNP	Homo sapiens
333	CIP2A	Homo sapiens
334	SP1	Homo sapiens
335	BRCA2	Homo sapiens
336	CCKBR	Homo sapiens
337	SOCS3	Homo sapiens
338	IL32	Homo sapiens
339	MUC16	Homo sapiens
340	CD34	Homo sapiens
341	GDF15	Homo sapiens
342	SCO2	Homo sapiens
343	CDKN1B	Homo sapiens
344	PAK4	Homo sapiens
345	NOD1	Homo sapiens
346	VAV3	Homo sapiens
347	COX8A	Homo sapiens
348	CTLA4	Homo sapiens
349	EIF4E	Homo sapiens
350	KDM1A	Homo sapiens
351	FOXO3	Homo sapiens
352	GABPA	Homo sapiens
353	GATA6	Homo sapiens
354	SETD2	Homo sapiens
355	CXCL1	Homo sapiens
356	HRAS	Homo sapiens
357	HSPA4	Homo sapiens
358	IL6ST	Homo sapiens
359	CXCR1	Homo sapiens
360	CXCR2	Homo sapiens
361	ARHGDIB	Homo sapiens
362	LIAT1	Homo sapiens
363	MIR17HG	Homo sapiens
364	SMAD7	Homo sapiens
365	MMP11	Homo sapiens
366	MMP13	Homo sapiens
367	MUC6	Homo sapiens
368	NCL	Homo sapiens
369	NEDD9	Homo sapiens
370	NFE2L2	Homo sapiens
371	IL22	Homo sapiens
372	TLR9	Homo sapiens
373	LGMN	Homo sapiens
374	KLK10	Homo sapiens
375	EIF5A2	Homo sapiens
376	RELA	Homo sapiens
377	SATB1	Homo sapiens
378	NOD2	Homo sapiens
379	BMP2	Homo sapiens
380	SOD2	Homo sapiens
381	BSG	Homo sapiens
382	XPO1	Homo sapiens
383	TNFAIP8L2	Homo sapiens
384	FAT4	Homo sapiens
385	MAP1LC3B	Homo sapiens
386	ARHGAP24	Homo sapiens
387	RUNX1	Homo sapiens
388	SOCS1	Homo sapiens
389	TNFSF10	Homo sapiens
390	NRP1	Homo sapiens
391	SQSTM1	Homo sapiens
392	CCNB1	Homo sapiens
393	CD163	Homo sapiens
394	KLRK1	Homo sapiens
395	CDK2	Homo sapiens
396	KLF2	Homo sapiens
397	RACK1	Homo sapiens
398	PRMT5	Homo sapiens
399	ARL6IP5	Homo sapiens
400	MRPL28	Homo sapiens
401	CXCR6	Homo sapiens
402	SUB1	Homo sapiens
403	UBE2C	Homo sapiens
404	KLF8	Homo sapiens
405	CLIC1	Homo sapiens
406	COL1A1	Homo sapiens
407	CPOX	Homo sapiens
408	CRKL	Homo sapiens
409	CRP	Homo sapiens
410	CCN2	Homo sapiens
411	IL23R	Homo sapiens
412	DDIT3	Homo sapiens
413	AGT	Homo sapiens
414	AHR	Homo sapiens
415	EPAS1	Homo sapiens
416	FASN	Homo sapiens
417	FOXK1	Homo sapiens
418	FGF9	Homo sapiens
419	VEGFD	Homo sapiens
420	FLT1	Homo sapiens
421	SULF1	Homo sapiens
422	FLT4	Homo sapiens
423	ANGPTL2	Homo sapiens
424	BRD4	Homo sapiens
425	FRZB	Homo sapiens
426	PRPF31	Homo sapiens
427	RNF180	Homo sapiens
428	NXT1	Homo sapiens
429	ANXA7	Homo sapiens
430	HMOX1	Homo sapiens
431	HOXA13	Homo sapiens
432	HPGD	Homo sapiens
433	CCN1	Homo sapiens
434	FASLG	Homo sapiens
435	IL18	Homo sapiens
436	ILK	Homo sapiens
437	INHBA	Homo sapiens
438	ITGA5	Homo sapiens
439	ITGB1	Homo sapiens
440	CD82	Homo sapiens
441	RPSA	Homo sapiens
442	LMX1A	Homo sapiens
443	LOX	Homo sapiens
444	MDM4	Homo sapiens
445	MIF	Homo sapiens
446	MSH3	Homo sapiens
447	MT2A	Homo sapiens
448	NOTCH2	Homo sapiens
449	NOX4	Homo sapiens
450	SERPINB2	Homo sapiens
451	PDK1	Homo sapiens
452	SERPINB5	Homo sapiens
453	DLL4	Homo sapiens
454	PRKDC	Homo sapiens
455	MAP2K7	Homo sapiens
456	PROX1	Homo sapiens
457	METTL3	Homo sapiens
458	CHPT1	Homo sapiens
459	SALL4	Homo sapiens
460	DANCR	Homo sapiens
461	PCDH10	Homo sapiens
462	PTPN1	Homo sapiens
463	BAX	Homo sapiens
464	RAC1	Homo sapiens
465	RAF1	Homo sapiens
466	ROS1	Homo sapiens
467	S100A1	Homo sapiens
468	S100A6	Homo sapiens
469	S100B	Homo sapiens
470	BGN	Homo sapiens
471	SKP2	Homo sapiens
472	WNK1	Homo sapiens
473	SLC2A1	Homo sapiens
474	SOX4	Homo sapiens
475	SST	Homo sapiens
476	KLF5	Homo sapiens
477	PRDX2	Homo sapiens
478	TGFBR1	Homo sapiens
479	TLR5	Homo sapiens
480	NR1H2	Homo sapiens
481	VDR	Homo sapiens
482	WNT1	Homo sapiens
483	IRX1	Homo sapiens
484	DHDDS	Homo sapiens
485	TET1	Homo sapiens
486	COL18A1	Homo sapiens
487	CASP8	Homo sapiens
488	PPP1R1B	Homo sapiens
489	RASAL1	Homo sapiens
490	HAVCR2	Homo sapiens
491	IQGAP1	Homo sapiens
492	SPHK1	Homo sapiens
493	CCNE1	Homo sapiens
494	IL33	Homo sapiens
495	MSC	Homo sapiens
496	PDLIM7	Homo sapiens
497	COX5A	Homo sapiens
498	FOXQ1	Homo sapiens
499	CD40	Homo sapiens
500	HDAC6	Homo sapiens
501	CHAF1A	Homo sapiens
502	MICA	Homo sapiens
503	CDK5	Homo sapiens
504	NET1	Homo sapiens
505	DLC1	Homo sapiens
506	CDX1	Homo sapiens
507	CIB1	Homo sapiens
508	KHDRBS1	Homo sapiens
509	FSTL1	Homo sapiens
510	ANXA10	Homo sapiens
511	KLF12	Homo sapiens
512	ERCC8	Homo sapiens
513	CMTM3	Homo sapiens
514	ADH1C	Homo sapiens
515	CRK	Homo sapiens
516	VCAN	Homo sapiens
517	ADRA1A	Homo sapiens
518	ADRA2B	Homo sapiens
519	DAB2IP	Homo sapiens
520	ADRB2	Homo sapiens
521	ERCC6	Homo sapiens
522	E2F3	Homo sapiens
523	EDNRA	Homo sapiens
524	CT83	Homo sapiens
525	ERCC6	Homo sapiens
526	AKT2	Homo sapiens
527	ETS1	Homo sapiens
528	F2R	Homo sapiens
529	ALDH1A1	Homo sapiens
530	FAP	Homo sapiens
531	KDM4B	Homo sapiens
532	USP22	Homo sapiens
533	FN1	Homo sapiens
534	DICER1	Homo sapiens
535	SIRT4	Homo sapiens
536	SUZ12	Homo sapiens
537	BCL6B	Homo sapiens
538	GAPDH	Homo sapiens
539	TES	Homo sapiens
540	GATA4	Homo sapiens
541	DKK3	Homo sapiens
542	CXCR3	Homo sapiens
543	GPR42	Homo sapiens
544	GPX3	Homo sapiens
545	UHRF1	Homo sapiens
546	GSPT1	Homo sapiens
547	MSH6	Homo sapiens
548	HFE	Homo sapiens
549	HMGB3	Homo sapiens
550	FOXA1	Homo sapiens
551	HOXD10	Homo sapiens
552	HP	Homo sapiens
553	IGFBP7	Homo sapiens
554	IL4R	Homo sapiens
555	IL16	Homo sapiens
556	JUN	Homo sapiens
557	KISS1	Homo sapiens
558	KRT19	Homo sapiens
559	L1CAM	Homo sapiens
560	LAMC2	Homo sapiens
561	MAD2L1	Homo sapiens
562	MCC	Homo sapiens
563	MDK	Homo sapiens
564	MAP3K1	Homo sapiens
565	MRE11	Homo sapiens
566	MSI1	Homo sapiens
567	ZFHX3	Homo sapiens
568	MT-CO1	Homo sapiens
569	MTR	Homo sapiens
570	MXI1	Homo sapiens
571	MYH9	Homo sapiens
572	ZFHX3	Homo sapiens
573	NPM1	Homo sapiens
574	YBX1	Homo sapiens
575	NR4A2	Homo sapiens
576	ATP4A	Homo sapiens
577	ODC1	Homo sapiens
578	ATP4B	Homo sapiens
579	PAEP	Homo sapiens
580	PAX3	Homo sapiens
581	ING4	Homo sapiens
582	GOLM1	Homo sapiens
583	PDGFRB	Homo sapiens
584	WWOX	Homo sapiens
585	PHB	Homo sapiens
586	PITX1	Homo sapiens
587	PLA2G2A	Homo sapiens
588	PLG	Homo sapiens
589	SMOX	Homo sapiens
590	UGT1A1	Homo sapiens
591	XAF1	Homo sapiens
592	PTPA	Homo sapiens
593	LAPTM4B	Homo sapiens
594	ENAH	Homo sapiens
595	PRKCB	Homo sapiens
596	MAPK8	Homo sapiens
597	PTK2	Homo sapiens
598	SEMA6A	Homo sapiens
599	KMT2C	Homo sapiens
600	ROBO1	Homo sapiens
601	ROCK1	Homo sapiens
602	SELE	Homo sapiens
603	GORASP1	Homo sapiens
604	SMYD3	Homo sapiens
605	SOAT1	Homo sapiens
606	SRPK1	Homo sapiens
607	SSTR4	Homo sapiens
608	STAT1	Homo sapiens
609	BRS3	Homo sapiens
610	SYT1	Homo sapiens
611	TEAD4	Homo sapiens
612	TERF2	Homo sapiens
613	TFAP4	Homo sapiens
614	TGFA	Homo sapiens
615	TGFB2	Homo sapiens
616	THBS2	Homo sapiens
617	THBS4	Homo sapiens
618	THY1	Homo sapiens
619	TSPAN8	Homo sapiens
620	TOP2A	Homo sapiens
621	TPI1	Homo sapiens
622	HSP90B1	Homo sapiens
623	TRAF2	Homo sapiens
624	EZR	Homo sapiens
625	WEE1	Homo sapiens
626	YWHAZ	Homo sapiens
627	ZFX	Homo sapiens
628	FSD1	Homo sapiens
629	VTCN1	Homo sapiens
630	LIN28A	Homo sapiens
631	TFPI2	Homo sapiens
632	SLC7A5	Homo sapiens
633	TKTL1	Homo sapiens
634	FSD1L	Homo sapiens
635	CASR	Homo sapiens
636	SNHG12	Homo sapiens
637	STC2	Homo sapiens
638	TNFRSF6B	Homo sapiens
639	CCND2	Homo sapiens
640	HSPB3	Homo sapiens
641	SEMA5A	Homo sapiens
642	PDCD5	Homo sapiens
643	LPAR2	Homo sapiens
644	AURKB	Homo sapiens
645	MTA2	Homo sapiens
646	ADIPOQ	Homo sapiens
647	CD80	Homo sapiens
648	CD36	Homo sapiens
649	TBPL1	Homo sapiens
650	CD68	Homo sapiens
651	DLEC1	Homo sapiens
652	CDC42	Homo sapiens
653	AKT3	Homo sapiens
654	ABCB6	Homo sapiens
655	KIF20A	Homo sapiens
656	WASF2	Homo sapiens
657	TNK2	Homo sapiens
658	ADAM10	Homo sapiens
659	ADAR	Homo sapiens
660	CDKN3	Homo sapiens
661	SPON2	Homo sapiens
662	CXCL13	Homo sapiens
663	SLC34A2	Homo sapiens
664	PDPN	Homo sapiens
665	STARD3	Homo sapiens
666	WWP1	Homo sapiens
667	CHEK1	Homo sapiens
668	CHRNA4	Homo sapiens
669	CTHRC1	Homo sapiens
670	COL1A2	Homo sapiens
671	COL4A1	Homo sapiens
672	COL6A3	Homo sapiens
673	COL12A1	Homo sapiens
674	MAP3K8	Homo sapiens
675	ADM	Homo sapiens
676	CLDN3	Homo sapiens
677	CRMP1	Homo sapiens
678	MAPK14	Homo sapiens
679	GSC	Homo sapiens
680	CYP1A2	Homo sapiens
681	CBLL2	Homo sapiens
682	CYP19A1	Homo sapiens
683	BRINP1	Homo sapiens
684	DECR1	Homo sapiens
685	NLRP6	Homo sapiens
686	AGER	Homo sapiens
687	DUSP4	Homo sapiens
688	ECM1	Homo sapiens
689	S1PR1	Homo sapiens
690	EIF4EBP1	Homo sapiens
691	CTTN	Homo sapiens
692	PRSS55	Homo sapiens
693	EPHA1	Homo sapiens
694	EPHB3	Homo sapiens
695	EPHB4	Homo sapiens
696	ESR2	Homo sapiens
697	F2RL1	Homo sapiens
698	FBP1	Homo sapiens
699	FGA	Homo sapiens
700	FGF4	Homo sapiens
701	FGF7	Homo sapiens
702	SIRT2	Homo sapiens
703	FLNC	Homo sapiens
704	SIRT3	Homo sapiens
705	CBX7	Homo sapiens
706	FOS	Homo sapiens
707	FPR1	Homo sapiens
708	DAPK2	Homo sapiens
709	NUP62	Homo sapiens
710	NR5A2	Homo sapiens
711	ABL1	Homo sapiens
712	XRCC6	Homo sapiens
713	POT1	Homo sapiens
714	LRIG1	Homo sapiens
715	CACYBP	Homo sapiens
716	GPC3	Homo sapiens
717	GLDC	Homo sapiens
718	GLI2	Homo sapiens
719	GPI	Homo sapiens
720	ANGPT1	Homo sapiens
721	GPER1	Homo sapiens
722	TRIM59	Homo sapiens
723	GIT1	Homo sapiens
724	PYCARD	Homo sapiens
725	GTF2H1	Homo sapiens
726	ANXA1	Homo sapiens
727	HDAC2	Homo sapiens
728	ADGRE2	Homo sapiens
729	HLA-DQA1	Homo sapiens
730	HLA-DQB1	Homo sapiens
731	HLA-E	Homo sapiens
732	HMGB2	Homo sapiens
733	HNRNPA1	Homo sapiens
734	HOXB7	Homo sapiens
735	HOXC10	Homo sapiens
736	PRMT1	Homo sapiens
737	HES1	Homo sapiens
738	HSPB1	Homo sapiens
739	HSPB2	Homo sapiens
740	HSP90AB1	Homo sapiens
741	ID1	Homo sapiens
742	APRT	Homo sapiens
743	INPPL1	Homo sapiens
744	INSR	Homo sapiens
745	PDX1	Homo sapiens
746	IRF6	Homo sapiens
747	ISL1	Homo sapiens
748	ITGAV	Homo sapiens
749	ITGB3	Homo sapiens
750	ITGB4	Homo sapiens
751	KIF2A	Homo sapiens
752	KIT	Homo sapiens
753	KRT18	Homo sapiens
754	FEZF1	Homo sapiens
755	LGALS9	Homo sapiens
756	TACSTD2	Homo sapiens
757	ASIC1	Homo sapiens
758	MAL	Homo sapiens
759	MBL2	Homo sapiens
760	ASCL2	Homo sapiens
761	MPO	Homo sapiens
762	MSMB	Homo sapiens
763	MST1	Homo sapiens
764	MST1R	Homo sapiens
765	MSX2	Homo sapiens
766	MTRR	Homo sapiens
767	MUC4	Homo sapiens
768	NBN	Homo sapiens
769	ATOH1	Homo sapiens
770	NEK2	Homo sapiens
771	NEU1	Homo sapiens
772	ATP12A	Homo sapiens
773	OPCML	Homo sapiens
774	TNFRSF11B	Homo sapiens
775	CLDN11	Homo sapiens
776	DELEC1	Homo sapiens
777	PAK1	Homo sapiens
778	PRKN	Homo sapiens
779	PAX5	Homo sapiens
780	PAX6	Homo sapiens
781	PBX3	Homo sapiens
782	GAL	Homo sapiens
783	ANGPTL4	Homo sapiens
784	DCTN4	Homo sapiens
785	DACT1	Homo sapiens
786	ISYNA1	Homo sapiens
787	RAB14	Homo sapiens
788	IL23A	Homo sapiens
789	PGK1	Homo sapiens
790	PIM1	Homo sapiens
791	PIN1	Homo sapiens
792	POLB	Homo sapiens
793	PPARD	Homo sapiens
794	TRPM7	Homo sapiens
795	ASPN	Homo sapiens
796	PINX1	Homo sapiens
797	ANO1	Homo sapiens
798	PRKCA	Homo sapiens
799	MAP2K1	Homo sapiens
800	RPRM	Homo sapiens
801	KLK6	Homo sapiens
802	HTRA1	Homo sapiens
803	TMPRSS4	Homo sapiens
804	SMURF1	Homo sapiens
805	PSMD10	Homo sapiens
806	CEMIP	Homo sapiens
807	PTCH1	Homo sapiens
808	CCAR2	Homo sapiens
809	PTPN14	Homo sapiens
810	RAB1A	Homo sapiens
811	RAD51	Homo sapiens
812	IL21	Homo sapiens
813	RARB	Homo sapiens
814	RBM4	Homo sapiens
815	RBP2	Homo sapiens
816	RDX	Homo sapiens
817	RNASE3	Homo sapiens
818	RPS27	Homo sapiens
819	RRM2	Homo sapiens
820	S100A2	Homo sapiens
821	S100A11	Homo sapiens
822	CCL5	Homo sapiens
823	CCL22	Homo sapiens
824	GOLPH3	Homo sapiens
825	SRSF1	Homo sapiens
826	HHIP	Homo sapiens
827	RASSF10	Homo sapiens
828	SLC9A1	Homo sapiens
829	SLC16A1	Homo sapiens
830	SNAI2	Homo sapiens
831	HLTF	Homo sapiens
832	SMARCA4	Homo sapiens
833	SNCG	Homo sapiens
834	SOX11	Homo sapiens
835	SRI	Homo sapiens
836	SRF	Homo sapiens
837	STAT4	Homo sapiens
838	STC1	Homo sapiens
839	SULT1E1	Homo sapiens
840	STIM1	Homo sapiens
841	AURKC	Homo sapiens
842	BST2	Homo sapiens
843	TAC1	Homo sapiens
844	TCF4	Homo sapiens
845	TERF1	Homo sapiens
846	TFAP2A	Homo sapiens
847	TGFBI	Homo sapiens
848	TIAM1	Homo sapiens
849	TLR1	Homo sapiens
850	TPR	Homo sapiens
851	CRISP2	Homo sapiens
852	XPC	Homo sapiens
853	XRCC5	Homo sapiens
854	YES1	Homo sapiens
855	ZIC1	Homo sapiens
856	ZKSCAN1	Homo sapiens
857	PCGF2	Homo sapiens
858	PRDM2	Homo sapiens
859	DDR1	Homo sapiens
860	FTO	Homo sapiens
861	MUL1	Homo sapiens
862	WLS	Homo sapiens
863	FBXO11	Homo sapiens
864	CDK5RAP3	Homo sapiens
865	FOSL1	Homo sapiens
866	CALR	Homo sapiens
867	SESN2	Homo sapiens
868	TMPRSS13	Homo sapiens
869	CASP9	Homo sapiens
870	RECK	Homo sapiens
871	CUL4B	Homo sapiens
872	FNDC1	Homo sapiens
873	SPZ1	Homo sapiens
874	GEMIN2	Homo sapiens
875	PIK3R3	Homo sapiens
876	BHLHE40	Homo sapiens
877	TP63	Homo sapiens
878	TNFSF13	Homo sapiens
879	ADAM9	Homo sapiens
880	TRIM24	Homo sapiens
881	LMLN	Homo sapiens
882	LATS1	Homo sapiens
883	CCNB2	Homo sapiens
884	DCLK1	Homo sapiens
885	PIWIL1	Homo sapiens
886	SOCS6	Homo sapiens
887	RPL23	Homo sapiens
888	NTN1	Homo sapiens
889	TP53INP1	Homo sapiens
890	ATG5	Homo sapiens
891	CD47	Homo sapiens
892	KDM4A	Homo sapiens
893	HDAC9	Homo sapiens
894	HDAC4	Homo sapiens
895	ADGRE5	Homo sapiens
896	CD151	Homo sapiens
897	EIF4A3	Homo sapiens
898	MTSS1	Homo sapiens
899	CDC20	Homo sapiens
900	PMS2	Homo sapiens
901	MRPL36	Homo sapiens
902	BARD1	Homo sapiens
903	SLTM	Homo sapiens
904	CTNNA1	Homo sapiens
905	RAD51C	Homo sapiens
906	RAD51D	Homo sapiens
907	RB1	Homo sapiens
908	RET	Homo sapiens
909	NF1	Homo sapiens
910	MFI	Homo sapiens
911	POLD1	Homo sapiens
912	NRAS	Homo sapiens
913	RAD50	Homo sapiens
914	BMPR1A	Homo sapiens
915	FGFR3	Homo sapiens
916	TSC2	Homo sapiens
917	BLM	Homo sapiens
918	XRCC2	Homo sapiens
919	FANCC	Homo sapiens
920	SDHB	Homo sapiens
921	MLH3	Homo sapiens
922	TSC1	Homo sapiens
923	MEN1	Homo sapiens
924	BAP1	Homo sapiens
925	MAGI1	Homo sapiens
926	RNF2	Homo sapiens
927	ALK	Homo sapiens
928	FLCN	Homo sapiens
929	FH	Homo sapiens
930	SDHD	Homo sapiens
931	EP300	Homo sapiens
932	MAP3K6	Homo sapiens
933	SMARCB1	Homo sapiens
934	VHL	Homo sapiens
935	SDHC	Homo sapiens
936	SRC	Homo sapiens
937	PIK3R1	Homo sapiens
938	SDHA	Homo sapiens
939	BCL10	Homo sapiens
940	CDC73	Homo sapiens
941	ABRAXAS1	Homo sapiens
942	PMS1	Homo sapiens
943	PDGFRA	Homo sapiens
944	SLC22A18	Homo sapiens
945	PPM1D	Homo sapiens
946	LRRC56	Homo sapiens
947	RNASEL	Homo sapiens
948	SUFU	Homo sapiens
949	BUB1B	Homo sapiens
950	FANCM	Homo sapiens
951	HNF1B	Homo sapiens
952	MSR1	Homo sapiens
953	KLLN	Homo sapiens
954	BUB1	Homo sapiens
955	PPP2R1B	Homo sapiens
956	GREM1	Homo sapiens
957	RAD54L	Homo sapiens
958	MT-CYB	Homo sapiens
959	SMARCE1	Homo sapiens
960	DYNLL1	Homo sapiens
961	ELAC2	Homo sapiens
962	AXIN1	Homo sapiens
963	MAD1L1	Homo sapiens
964	GNAS	Homo sapiens
965	GNAS	Homo sapiens
966	GNAS	Homo sapiens
967	GNAS	Homo sapiens
968	MAX	Homo sapiens
969	TMEM127	Homo sapiens
970	AOPEP	Homo sapiens
971	BCL2L1	Homo sapiens
972	CYP2A6	Homo sapiens
973	NTHL1	Homo sapiens
974	SMAD3	Homo sapiens
975	POLK	Homo sapiens
976	DDB2	Homo sapiens
977	NKX2-1	Homo sapiens
978	LZTS1	Homo sapiens
979	PGR	Homo sapiens
980	HMMR	Homo sapiens
981	GALNT12	Homo sapiens
982	GCRG224	Homo sapiens
983	DAND5	Homo sapiens
984	SDHAF2	Homo sapiens
985	TNFRSF10B	Homo sapiens
986	GIPR	Homo sapiens
987	PDGFRL	Homo sapiens
988	PTPRJ	Homo sapiens
989	IGF2R	Homo sapiens
990	INS	Homo sapiens
991	CDK3	Homo sapiens
992	PLAUR	Homo sapiens
993	WT1	Homo sapiens
994	ETV6	Homo sapiens
995	CASC2	Homo sapiens
996	CASC2	Homo sapiens
997	RNF43	Homo sapiens
998	NQO2	Homo sapiens
999	PRKAR1A	Homo sapiens
1000	BIRC3	Homo sapiens
1001	RBBP8	Homo sapiens
1002	IDH1	Homo sapiens
1003	SERPINA2	Homo sapiens
1004	FBF1	Homo sapiens
1005	RAD54B	Homo sapiens
1006	GIP	Homo sapiens
1007	KRT7	Homo sapiens
1008	HRH2	Homo sapiens
1009	IDH2	Homo sapiens
1010	HERC2	Homo sapiens
1011	CYCS	Homo sapiens
1012	MITF	Homo sapiens
1013	CHGA	Homo sapiens
1014	DMD	Homo sapiens
1015	RPS6KB1	Homo sapiens
1016	PTPN12	Homo sapiens
1017	DROSHA	Homo sapiens
1018	NFKBIA	Homo sapiens
1019	RNF6	Homo sapiens
1020	LIPF	Homo sapiens
1021	NF2	Homo sapiens
1022	FZD9	Homo sapiens
1023	FZD3	Homo sapiens
1024	CRNN	Homo sapiens
1025	ING1	Homo sapiens
1026	CBLIF	Homo sapiens
1027	GHRL	Homo sapiens
1028	PKHD1	Homo sapiens
1029	KLKB1	Homo sapiens
1030	KLK3	Homo sapiens
1031	BAK1	Homo sapiens
1032	ATRX	Homo sapiens
1033	ACTB	Homo sapiens
1034	WRAP53	Homo sapiens
1035	SERPINA3	Homo sapiens
1036	MT-ND4L	Homo sapiens
1037	AMER1	Homo sapiens
1038	CTNND1	Homo sapiens
1039	NTRK1	Homo sapiens
1040	MYCN	Homo sapiens
1041	SHH	Homo sapiens
1042	CDK1	Homo sapiens
1043	SGPP1	Homo sapiens
1044	GNAQ	Homo sapiens
1045	ENG	Homo sapiens
1046	NANOS2	Homo sapiens
1047	MKI67	Homo sapiens
1048	TACC1	Homo sapiens
1049	ENO2	Homo sapiens
1050	HBEGF	Homo sapiens
1051	PDCD1	Homo sapiens
1052	CTAG2	Homo sapiens
1053	XPA	Homo sapiens
1054	BAD	Homo sapiens
1055	PTGS1	Homo sapiens
1056	PDGFB	Homo sapiens
1057	TCERG1	Homo sapiens
1058	XIAP	Homo sapiens
1059	SHC1	Homo sapiens
1060	CDH3	Homo sapiens
1061	CDH15	Homo sapiens
1062	ANXA5	Homo sapiens
1063	CCRL2	Homo sapiens
1064	CCR6	Homo sapiens
1065	GRP	Homo sapiens
1066	LGALSL	Homo sapiens
1067	FBN1	Homo sapiens
1068	PKN1	Homo sapiens
1069	PRKCD	Homo sapiens
1070	GNA11	Homo sapiens
1071	SYP	Homo sapiens
1072	GRB2	Homo sapiens
1073	CREBBP	Homo sapiens
1074	INS-IGF2	Homo sapiens
1075	CDH2	Homo sapiens
1076	ERG	Homo sapiens
1077	TOE1	Homo sapiens
1078	RIPK1	Homo sapiens
1079	CDKN1C	Homo sapiens
1080	GCG	Homo sapiens
1081	MAGEA3	Homo sapiens
1082	MAGEA1	Homo sapiens
1083	HABP2	Homo sapiens
1084	NAA16	Homo sapiens
1085	MALT1	Homo sapiens
1086	RARA	Homo sapiens
1087	LEF1	Homo sapiens
1088	KRT8	Homo sapiens
1089	CA9	Homo sapiens
1090	CSF3	Homo sapiens
1091	CAGE1	Homo sapiens
1092	CSF2	Homo sapiens
1093	TOP1	Homo sapiens
1094	RHBDF2	Homo sapiens
1095	MTUS1	Homo sapiens
1096	FOXP1	Homo sapiens
1097	CTSB	Homo sapiens
1098	FGF1	Homo sapiens
1099	ITGA6	Homo sapiens
1100	TRIP13	Homo sapiens
1101	MAP2K2	Homo sapiens
1102	KEAP1	Homo sapiens
1103	E2F2	Homo sapiens
1104	DHFR	Homo sapiens
1105	CYP17A1	Homo sapiens
1106	PBOV1	Homo sapiens
1107	TPX2	Homo sapiens
1108	JUP	Homo sapiens
1109	SPINK1	Homo sapiens
1110	SMO	Homo sapiens
1111	ACVR1B	Homo sapiens
1112	PLCG1	Homo sapiens
1113	FOXE1	Homo sapiens
1114	RXRA	Homo sapiens
1115	CTSD	Homo sapiens
1116	WRN	Homo sapiens
1117	ECT2	Homo sapiens
1118	NOTCH3	Homo sapiens
1119	COMT	Homo sapiens
1120	TNFSF11	Homo sapiens
1121	SCT	Homo sapiens
1122	CBL	Homo sapiens
1123	SOS1	Homo sapiens
1124	CFLAR	Homo sapiens
1125	FANCI	Homo sapiens
1126	GADD45A	Homo sapiens
1127	MMP3	Homo sapiens
1128	EXT2	Homo sapiens
1129	COLCA2	Homo sapiens
1130	CALCA	Homo sapiens
1131	CALCA	Homo sapiens
1132	GJA1	Homo sapiens
1133	FLT3	Homo sapiens
1134	TNFRSF10A	Homo sapiens
1135	PTHLH	Homo sapiens
1136	EWSR1	Homo sapiens
1137	HLA-DRB1	Homo sapiens
1138	PGA3	Homo sapiens
1139	BMP6	Homo sapiens
1140	IFNA2	Homo sapiens
1141	EBAG9	Homo sapiens
1142	TRIM28	Homo sapiens
1143	B2M	Homo sapiens
1144	SRGAP1	Homo sapiens
1145	CCNE2	Homo sapiens
1146	WNT6	Homo sapiens
1147	COLCA1	Homo sapiens
1148	BCL6	Homo sapiens
1149	DKK1	Homo sapiens
1150	IL7	Homo sapiens
1151	BCAR1	Homo sapiens
1152	NTRK3	Homo sapiens
1153	NCAM1	Homo sapiens
1154	WNT2B	Homo sapiens
1155	WNT3	Homo sapiens
1156	EFNA1	Homo sapiens
1157	GRB7	Homo sapiens
1158	PIK3R2	Homo sapiens
1159	PGA4	Homo sapiens
1160	BCAR3	Homo sapiens
1161	CYP2C19	Homo sapiens
1162	BCL2L11	Homo sapiens
1163	ICOSLG	Homo sapiens
1164	PAX8	Homo sapiens
1165	IL2RA	Homo sapiens
1166	RECQL4	Homo sapiens
1167	TET2	Homo sapiens
1168	PGA5	Homo sapiens
1169	CCND3	Homo sapiens
1170	FANCD2	Homo sapiens
1171	LRP5	Homo sapiens
1172	MTA1	Homo sapiens
1173	JAK1	Homo sapiens
1174	BMP4	Homo sapiens
1175	PTPRC	Homo sapiens
1176	RAD51B	Homo sapiens
1177	CLDN7	Homo sapiens
1178	HLA-G	Homo sapiens
1179	U2AF1	Homo sapiens
1180	IRS1	Homo sapiens
1181	AXL	Homo sapiens
1182	KDM4C	Homo sapiens
1183	STAT5B	Homo sapiens
1184	GATA3	Homo sapiens
1185	WNT3A	Homo sapiens
1186	NRG1	Homo sapiens
1187	WNT10B	Homo sapiens
1188	MME	Homo sapiens
1189	CAPN9	Homo sapiens
1190	EPHX1	Homo sapiens
1191	LCP1	Homo sapiens
1192	IKBKB	Homo sapiens
1193	CD4	Homo sapiens
1194	ELAVL1	Homo sapiens
1195	KITLG	Homo sapiens
1196	ETV4	Homo sapiens
1197	IGFBP2	Homo sapiens
1198	TMPRSS2	Homo sapiens
1199	UMPS	Homo sapiens
1200	KMT2A	Homo sapiens
1201	FANCG	Homo sapiens
1202	CASP7	Homo sapiens
1203	MCM4	Homo sapiens
1204	LBR	Homo sapiens
1205	SERPINA1	Homo sapiens
1206	ATAD2	Homo sapiens
1207	CCNA1	Homo sapiens
1208	PLK2	Homo sapiens
1209	ARAF	Homo sapiens
1210	FOLH1	Homo sapiens
1211	NELL1	Homo sapiens
1212	CHUK	Homo sapiens
1213	JAK3	Homo sapiens
1214	REST	Homo sapiens
1215	ANGPT2	Homo sapiens
1216	GATA2	Homo sapiens
1217	RPL15	Homo sapiens
1218	TNFRSF1B	Homo sapiens
1219	MYB	Homo sapiens
1220	CSNK1A1	Homo sapiens
1221	KRT5	Homo sapiens
1222	HNF1A	Homo sapiens
1223	NFKB2	Homo sapiens
1224	WNT2	Homo sapiens
1225	CDKN2C	Homo sapiens
1226	CSNK2A1	Homo sapiens
1227	ETV1	Homo sapiens
1228	URGCP	Homo sapiens
1229	TCF7L2	Homo sapiens
1230	TG	Homo sapiens
1231	NAT1	Homo sapiens
1232	SLC38A6	Homo sapiens
1233	SLC38A3	Homo sapiens
1234	CDC25A	Homo sapiens
1235	MYD88	Homo sapiens
1236	SEMA4A	Homo sapiens
1237	CSF1	Homo sapiens
1238	F2	Homo sapiens
1239	PRKACA	Homo sapiens
1240	HLA-B	Homo sapiens
1241	MVP	Homo sapiens
1242	SETBP1	Homo sapiens
1243	LMNB2	Homo sapiens
1244	LASP1	Homo sapiens
1245	TNFRSF1A	Homo sapiens
1246	VIP	Homo sapiens
1247	STAT5A	Homo sapiens
1248	CTNNA2	Homo sapiens
1249	NTS	Homo sapiens
1250	PML	Homo sapiens
1251	CDK12	Homo sapiens
1252	CBFB	Homo sapiens
1253	DUSP1	Homo sapiens
1254	LEPROT	Homo sapiens
1255	LEPR	Homo sapiens
1256	APOE	Homo sapiens
1257	BID	Homo sapiens
1258	MAP2K4	Homo sapiens
1259	TGFB3	Homo sapiens
1260	CDH13	Homo sapiens
1261	IL6R	Homo sapiens
1262	TEK	Homo sapiens
1263	PXN	Homo sapiens
1264	HK2	Homo sapiens
1265	MSLN	Homo sapiens
1266	DMBT1	Homo sapiens
1267	MAGEA4	Homo sapiens
1268	WNT9A	Homo sapiens
1269	CLU	Homo sapiens
1270	PRSS1	Homo sapiens
1271	CSF1R	Homo sapiens
1272	ALOX5	Homo sapiens
1273	RUNX2	Homo sapiens
1274	BIRC2	Homo sapiens
1275	CEACAM1	Homo sapiens
1276	POLQ	Homo sapiens
1277	POLH	Homo sapiens
1278	FANCE	Homo sapiens
1279	PTK2B	Homo sapiens
1280	DAXX	Homo sapiens
1281	NOTCH4	Homo sapiens
1282	PTPN3	Homo sapiens
1283	TFRC	Homo sapiens
1284	NANOG	Homo sapiens
1285	STAT6	Homo sapiens
1286	CDC25C	Homo sapiens
1287	TSG101	Homo sapiens
1288	CHD1	Homo sapiens
1289	CCNG1	Homo sapiens
1290	BRMS1	Homo sapiens
1291	GNRH1	Homo sapiens
1292	GSN	Homo sapiens
1293	HSD17B1	Homo sapiens
1294	TCIM	Homo sapiens
1295	ST14	Homo sapiens
1296	TINCR	Homo sapiens
1297	SSTR2	Homo sapiens
1298	WNT8B	Homo sapiens
1299	IL3	Homo sapiens
1300	RUFY3	Homo sapiens
1301	WNT7A	Homo sapiens
1302	NSD1	Homo sapiens
1303	PTTG1	Homo sapiens
1304	SHBG	Homo sapiens
1305	PPP2R1A	Homo sapiens
1306	FADD	Homo sapiens
1307	RIOX2	Homo sapiens
1308	IL24	Homo sapiens
1309	BDNF	Homo sapiens
1310	CD28	Homo sapiens
1311	NCOR1	Homo sapiens
1312	SEC23B	Homo sapiens
1313	YY1	Homo sapiens
1314	SGK1	Homo sapiens
1315	PRL	Homo sapiens
1316	PRMT7	Homo sapiens
1317	DIABLO	Homo sapiens
1318	PIP	Homo sapiens
1319	NAB2	Homo sapiens
1320	POLG	Homo sapiens
1321	MC1R	Homo sapiens
1322	FLI1	Homo sapiens
1323	FZD8	Homo sapiens
1324	KCNQ1	Homo sapiens
1325	PDGFA	Homo sapiens
1326	SF3B1	Homo sapiens
1327	NANOS3	Homo sapiens
1328	APAF1	Homo sapiens
1329	TTN	Homo sapiens
1330	TXN	Homo sapiens
1331	YWHAE	Homo sapiens
1332	PBRM1	Homo sapiens
1333	IGFBP1	Homo sapiens
1334	EREG	Homo sapiens
1335	LIMK1	Homo sapiens
1336	SLC19A1	Homo sapiens
1337	IGFBP5	Homo sapiens
1338	CD19	Homo sapiens
1339	BLCAP	Homo sapiens
1340	ARID4B	Homo sapiens
1341	F3	Homo sapiens
1342	ALCAM	Homo sapiens
1343	FGF3	Homo sapiens
1344	RHOB	Homo sapiens
1345	EXO1	Homo sapiens
1346	ANPEP	Homo sapiens
1347	NR3C1	Homo sapiens
1348	CD9	Homo sapiens
1349	CXCR5	Homo sapiens
1350	MPL	Homo sapiens
1351	WIF1	Homo sapiens
1352	CNDP2	Homo sapiens
1353	FGF8	Homo sapiens
1354	CCNA2	Homo sapiens
1355	GPX1	Homo sapiens
1356	TMEFF2	Homo sapiens
1357	RPS20	Homo sapiens
1358	ITGA3	Homo sapiens
1359	HMGA1	Homo sapiens
1360	ASXL1	Homo sapiens
1361	NCOR2	Homo sapiens
1362	HIC1	Homo sapiens
1363	NANOS1	Homo sapiens
1364	RTEL1	Homo sapiens
1365	FZD5	Homo sapiens
1366	GNB1	Homo sapiens
1367	CEBPA	Homo sapiens
1368	CT45A3	Homo sapiens
1369	POMC	Homo sapiens
1370	TGIF1	Homo sapiens
1371	TKT	Homo sapiens
1372	DDR2	Homo sapiens
1373	PRLR	Homo sapiens
1374	GADD45G	Homo sapiens
1375	POLR1C	Homo sapiens
1376	GH1	Homo sapiens
1377	DKC1	Homo sapiens
1378	FZD2	Homo sapiens
1379	ARID1B	Homo sapiens
1380	CHKA	Homo sapiens
1381	EPHA3	Homo sapiens
1382	EDN1	Homo sapiens
1383	GSTM3	Homo sapiens
1384	BAG1	Homo sapiens
1385	SCAI	Homo sapiens
1386	IL13	Homo sapiens
1387	BTK	Homo sapiens
1388	TNFRSF8	Homo sapiens
1389	TCF7	Homo sapiens
1390	CADM1	Homo sapiens
1391	LCN2	Homo sapiens
1392	UCHL1	Homo sapiens
1393	AMACR	Homo sapiens
1394	IFNB1	Homo sapiens
1395	NAA15	Homo sapiens
1396	ALDOA	Homo sapiens
1397	APC2	Homo sapiens
1398	APOC2	Homo sapiens
1399	SLC25A23	Homo sapiens
1400	ANAPC2	Homo sapiens
1401	CAT	Homo sapiens
1402	GLYAT	Homo sapiens
1403	HDC	Homo sapiens
1404	HECA	Homo sapiens
1405	BCR	Homo sapiens
1406	KRT14	Homo sapiens
1407	FER1L4	Homo sapiens
1408	CCN4	Homo sapiens
1409	GPR68	Homo sapiens
1410	PECAM1	Homo sapiens
1411	FGF19	Homo sapiens
1412	SSX1	Homo sapiens
1413	LMNA	Homo sapiens
1414	XBP1	Homo sapiens
1415	TOX3	Homo sapiens
1416	NUMA1	Homo sapiens
1417	DPP4	Homo sapiens
1418	KIF1B	Homo sapiens
1419	LRP6	Homo sapiens
1420	CFTR	Homo sapiens
1421	SYK	Homo sapiens
1422	CR2	Homo sapiens
1423	THPO	Homo sapiens
1424	ITGA2	Homo sapiens
1425	PTCH2	Homo sapiens
1426	WT1-AS	Homo sapiens
1427	NES	Homo sapiens
1428	DPH1	Homo sapiens
1429	NDUFA13	Homo sapiens
1430	MRLN	Homo sapiens
1431	MLN	Homo sapiens
1432	TUBB	Homo sapiens
1433	RYR1	Homo sapiens
1434	IKBKG	Homo sapiens
1435	MTAP	Homo sapiens
1436	KDM5B	Homo sapiens
1437	GATA1	Homo sapiens
1438	SOD1	Homo sapiens
1439	CASP2	Homo sapiens
1440	CUL1	Homo sapiens
1441	NFIB	Homo sapiens
1442	CYP24A1	Homo sapiens
1443	CHRNA5	Homo sapiens
1444	SASH1	Homo sapiens
1445	DMTF1	Homo sapiens
1446	CEBPB	Homo sapiens
1447	HSPD1	Homo sapiens
1448	GSDMA	Homo sapiens
1449	S100A9	Homo sapiens
1450	CD79A	Homo sapiens
1451	CENPF	Homo sapiens
1452	SOS2	Homo sapiens
1453	SCAF1	Homo sapiens
1454	SRA1	Homo sapiens
1455	HNRNPK	Homo sapiens
1456	ESM1	Homo sapiens
1457	CTSL	Homo sapiens
1458	PYY	Homo sapiens
1459	CD40LG	Homo sapiens
1460	PTPRA	Homo sapiens
1461	BIRC7	Homo sapiens
1462	NGFR	Homo sapiens
1463	TMEM238L	Homo sapiens
1464	HLA-C	Homo sapiens
1465	TK1	Homo sapiens
1466	TUSC3	Homo sapiens
1467	DDIT3	Homo sapiens
1468	HERPUD1	Homo sapiens
1469	CCDC136	Homo sapiens
1470	SELENBP1	Homo sapiens
1471	MAPK10	Homo sapiens
1472	P2RX7	Homo sapiens
1473	CYP3A5	Homo sapiens
1474	GHR	Homo sapiens
1475	TTK	Homo sapiens
1476	RRP7A	Homo sapiens
1477	FBLN1	Homo sapiens
1478	MCM2	Homo sapiens
1479	CLDN23	Homo sapiens
1480	H2AX	Homo sapiens
1481	GLI3	Homo sapiens
1482	PER1	Homo sapiens
1483	CALB2	Homo sapiens
1484	PTGES	Homo sapiens
1485	GRPR	Homo sapiens
1486	CDK7	Homo sapiens
1487	HSF1	Homo sapiens
1488	EPOR	Homo sapiens
1489	TNFRSF10D	Homo sapiens
1490	VWF	Homo sapiens
1491	CCR5	Homo sapiens
1492	TANK	Homo sapiens
1493	NTRK2	Homo sapiens
1494	SLC5A8	Homo sapiens
1495	BMPR2	Homo sapiens
1496	FGF18	Homo sapiens
1497	SULT1A1	Homo sapiens
1498	DVL1	Homo sapiens
1499	DVL1P1	Homo sapiens
1500	DDX5	Homo sapiens
1501	BRDT	Homo sapiens
1502	SMAD6	Homo sapiens
1503	TDGF1	Homo sapiens
1504	IGF2BP3	Homo sapiens
1505	IRS2	Homo sapiens
1506	TACC3	Homo sapiens
1507	MMP12	Homo sapiens
1508	MYLK	Homo sapiens
1509	TIMELESS	Homo sapiens
1510	ACTN4	Homo sapiens
1511	GHRH	Homo sapiens
1512	BUB3	Homo sapiens
1513	HSPA1A	Homo sapiens
1514	GAB1	Homo sapiens
1515	DLL1	Homo sapiens
1516	LIN28B	Homo sapiens
1517	TCF3	Homo sapiens
1518	TCF7L1	Homo sapiens
1519	GDNF	Homo sapiens
1520	KRT17	Homo sapiens
1521	CYP27B1	Homo sapiens
1522	BNIP3	Homo sapiens
1523	GADD45B	Homo sapiens
1524	LYVE1	Homo sapiens
1525	SPDEF	Homo sapiens
1526	MELK	Homo sapiens
1527	ELF3	Homo sapiens
1528	DLEU1	Homo sapiens
1529	STK4	Homo sapiens
1530	BGLAP	Homo sapiens
1531	NGF	Homo sapiens
1532	RRAS	Homo sapiens
1533	SLC29A1	Homo sapiens
1534	ACP3	Homo sapiens
1535	SMARCA2	Homo sapiens
1536	HPN	Homo sapiens
1537	PTPRT	Homo sapiens
1538	CEP57	Homo sapiens
1539	SRSF2	Homo sapiens
1540	TTR	Homo sapiens
1541	HSPA8	Homo sapiens
1542	LTO1	Homo sapiens
1543	CYLD	Homo sapiens
1544	FLNA	Homo sapiens
1545	TDRG1	Homo sapiens
1546	CLDN1	Homo sapiens
1547	RELB	Homo sapiens
1548	MAGED2	Homo sapiens
1549	EPO	Homo sapiens
1550	EPX	Homo sapiens
1551	CD8A	Homo sapiens
1552	RXRB	Homo sapiens
1553	UBE2T	Homo sapiens
1554	ELN	Homo sapiens
1555	ACACA	Homo sapiens
1556	IL15	Homo sapiens
1557	WFDC2	Homo sapiens
1558	COL7A1	Homo sapiens
1559	TRAF6	Homo sapiens
1560	CLPTM1L	Homo sapiens
1561	KAT5	Homo sapiens
1562	SEPTIN9	Homo sapiens
1563	PRKCI	Homo sapiens
1564	SAT1	Homo sapiens
1565	SLC26A1	Homo sapiens
1566	SLC38A1	Homo sapiens
1567	ALPP	Homo sapiens
1568	ACTA2	Homo sapiens
1569	PTP4A1	Homo sapiens
1570	LZTR1	Homo sapiens
1571	TGM2	Homo sapiens
1572	PLAT	Homo sapiens
1573	PIAS1	Homo sapiens
1574	DDX3X	Homo sapiens
1575	SDC1	Homo sapiens
1576	RAD52	Homo sapiens
1577	GHSR	Homo sapiens
1578	VTN	Homo sapiens
1579	DOT1L	Homo sapiens
1580	PTK6	Homo sapiens
1581	SFN	Homo sapiens
1582	REXO2	Homo sapiens
1583	FUT3	Homo sapiens
1584	GRN	Homo sapiens
1585	MAP2K5	Homo sapiens
1586	LIFR	Homo sapiens
1587	ADAM12	Homo sapiens
1588	LINC00052	Homo sapiens
1589	DCK	Homo sapiens
1590	JAG2	Homo sapiens
1591	ADA	Homo sapiens
1592	RBM6	Homo sapiens
1593	SEMA3B	Homo sapiens
1594	RPS19	Homo sapiens
1595	TNS4	Homo sapiens
1596	NCOA1	Homo sapiens
1597	S100P	Homo sapiens
1598	RCVRN	Homo sapiens
1599	OR3A4P	Homo sapiens
1600	MYOD1	Homo sapiens
1601	SIX1	Homo sapiens
1602	BCAS1	Homo sapiens
1603	RBBP4	Homo sapiens
1604	ZFP36L1	Homo sapiens
1605	IRF4	Homo sapiens
1606	INHA	Homo sapiens
1607	AFAP1	Homo sapiens
1608	SREBF1	Homo sapiens
1609	RPL5	Homo sapiens
1610	TNFAIP3	Homo sapiens
1611	PRC1	Homo sapiens
1612	GBA	Homo sapiens
1613	EEF1A1	Homo sapiens
1614	APOB	Homo sapiens
1615	RRM1	Homo sapiens
1616	PDGFD	Homo sapiens
1617	CASP1	Homo sapiens
1618	ZMIZ1	Homo sapiens
1619	COL4A2	Homo sapiens
1620	NCOA2	Homo sapiens
1621	PRKCE	Homo sapiens
1622	PGF	Homo sapiens
1623	CASC3	Homo sapiens
1624	BMP1	Homo sapiens
1625	EMSY	Homo sapiens
1626	SLC35C2	Homo sapiens
1627	ABCA3	Homo sapiens
1628	ZBTB16	Homo sapiens
1629	GZMB	Homo sapiens
1630	TNC	Homo sapiens
1631	LIF	Homo sapiens
1632	CCL20	Homo sapiens
1633	FCGR2A	Homo sapiens
1634	COL11A1	Homo sapiens
1635	IFITM1	Homo sapiens
1636	MECOM	Homo sapiens
1637	ETS2	Homo sapiens
1638	TFE3	Homo sapiens
1639	ALOX12	Homo sapiens
1640	CHI3L1	Homo sapiens
1641	LLGL1	Homo sapiens
1642	ECRG4	Homo sapiens
1643	ERN1	Homo sapiens
1644	ATF3	Homo sapiens
1645	RPS6KA3	Homo sapiens
1646	AKAP13	Homo sapiens
1647	BIN1	Homo sapiens
1648	TRAF3	Homo sapiens
1649	BMP7	Homo sapiens
1650	STUB1	Homo sapiens
1651	TINF2	Homo sapiens
1652	SLPI	Homo sapiens
1653	ELANE	Homo sapiens
1654	MED12	Homo sapiens
1655	RHEB	Homo sapiens
1656	WNT4	Homo sapiens
1657	DNAJB4	Homo sapiens
1658	MFN2	Homo sapiens
1659	SPINT2	Homo sapiens
1660	PLA2G4A	Homo sapiens
1661	BBC3	Homo sapiens
1662	BBC3	Homo sapiens
1663	CBLL1	Homo sapiens
1664	RHOC	Homo sapiens
1665	PRSS21	Homo sapiens
1666	CXCL5	Homo sapiens
1667	EHMT1	Homo sapiens
1668	CDC6	Homo sapiens
1669	MAPK9	Homo sapiens
1670	PSEN2	Homo sapiens
1671	GUCY2C	Homo sapiens
1672	FZD4	Homo sapiens
1673	SH2B3	Homo sapiens
1674	NAMPT	Homo sapiens
1675	RPL11	Homo sapiens
1676	ACTC1	Homo sapiens
1677	PSAP	Homo sapiens
1678	SFTPA2	Homo sapiens
1679	SFTPA1	Homo sapiens
1680	MTCH1	Homo sapiens
1681	IL5	Homo sapiens
1682	MAPK7	Homo sapiens
1683	TNFRSF10C	Homo sapiens
1684	ERVH48-1	Homo sapiens
1685	RARS1	Homo sapiens
1686	CD46	Homo sapiens
1687	SPINT1	Homo sapiens
1688	TAP1	Homo sapiens
1689	UGT1A7	Homo sapiens
1690	NUDT1	Homo sapiens
1691	KCMF1	Homo sapiens
1692	LGALS3BP	Homo sapiens
1693	PTPN13	Homo sapiens
1694	CD86	Homo sapiens
1695	WWTR1	Homo sapiens
1696	LAMB3	Homo sapiens
1697	LHCGR	Homo sapiens
1698	GPT	Homo sapiens
1699	HDGF	Homo sapiens
1700	CSK	Homo sapiens
1701	CACNA1G	Homo sapiens
1702	MACROD1	Homo sapiens
1703	EML4	Homo sapiens
1704	CDC25B	Homo sapiens
1705	ATF1	Homo sapiens
1706	VCAM1	Homo sapiens
1707	HMGCR	Homo sapiens
1708	DIS3L2	Homo sapiens
1709	GGT1	Homo sapiens
1710	CD81	Homo sapiens
1711	NCOA6	Homo sapiens
1712	HIPK2	Homo sapiens
1713	CD22	Homo sapiens
1714	MMP10	Homo sapiens
1715	TPM3	Homo sapiens
1716	NOVA1	Homo sapiens
1717	INTS7	Homo sapiens
1718	TMC8	Homo sapiens
1719	RHOBTB2	Homo sapiens
1720	PRKCQ	Homo sapiens
1721	CCKAR	Homo sapiens
1722	FUT2	Homo sapiens
1723	AGR2	Homo sapiens
1724	TNFRSF13C	Homo sapiens
1725	PPARA	Homo sapiens
1726	PHLPP1	Homo sapiens
1727	CSNK1D	Homo sapiens
1728	GJB2	Homo sapiens
1729	MUC5B	Homo sapiens
1730	HYAL1	Homo sapiens
1731	SLC37A3	Homo sapiens
1732	AZGP1	Homo sapiens
1733	CCAR1	Homo sapiens
1734	PELP1	Homo sapiens
1735	CD164	Homo sapiens
1736	NR3C2	Homo sapiens
1737	PTH	Homo sapiens
1738	DDX53	Homo sapiens
1739	SULF2	Homo sapiens
1740	ELK1	Homo sapiens
1741	TP53BP1	Homo sapiens
1742	TP53BP2	Homo sapiens
1743	AKIP1	Homo sapiens
1744	CD55	Homo sapiens
1745	SLC6A2	Homo sapiens
1746	SLC6A5	Homo sapiens
1747	CA2	Homo sapiens
1748	NUP214	Homo sapiens
1749	DES	Homo sapiens
1750	IBSP	Homo sapiens
1751	RALGDS	Homo sapiens
1752	EPHA7	Homo sapiens
1753	SH3GL1	Homo sapiens
1754	TSPAN31	Homo sapiens
1755	IGFBP4	Homo sapiens
1756	GATD3B	Homo sapiens
1757	RAB25	Homo sapiens
1758	TUSC2	Homo sapiens
1759	KLK15	Homo sapiens
1760	HEATR6	Homo sapiens
1761	PPP1CB	Homo sapiens
1762	E2F4	Homo sapiens
1763	AKR1B10	Homo sapiens
1764	FEN1	Homo sapiens
1765	AMPH	Homo sapiens
1766	NOG	Homo sapiens
1767	SFTPD	Homo sapiens
1768	TSHR	Homo sapiens
1769	OVCA2	Homo sapiens
1770	FABP4	Homo sapiens
1771	RPS10	Homo sapiens
1772	ZNF823	Homo sapiens
1773	ZFP36	Homo sapiens
1774	IKBKE	Homo sapiens
1775	PTGER4	Homo sapiens
1776	PTGER2	Homo sapiens
1777	ASPSCR1	Homo sapiens
1778	CYP2C9	Homo sapiens
1779	FGF6	Homo sapiens
1780	RHO	Homo sapiens
1781	PMAIP1	Homo sapiens
1782	ARNT	Homo sapiens
1783	RXRG	Homo sapiens
1784	GPC4	Homo sapiens
1785	WNT10A	Homo sapiens
1786	MUC3A	Homo sapiens
1787	ADH7	Homo sapiens
1788	ATP8B1	Homo sapiens
1789	ARHGEF2	Homo sapiens
1790	LAMC1	Homo sapiens
1791	FUS	Homo sapiens
1792	AKR7L	Homo sapiens
1793	MLANA	Homo sapiens
1794	CCL3	Homo sapiens
1795	CTCF	Homo sapiens
1796	RBX1	Homo sapiens
1797	PARN	Homo sapiens
1798	PIGR	Homo sapiens
1799	MCM7	Homo sapiens
1800	MAK	Homo sapiens
1801	ALPK3	Homo sapiens
1802	FAM3C	Homo sapiens
1803	DCN	Homo sapiens
1804	ATF4	Homo sapiens
1805	CKS1B	Homo sapiens
1806	HSD17B3	Homo sapiens
1807	MYH11	Homo sapiens
1808	ITGAM	Homo sapiens
1809	ZMYND8	Homo sapiens
1810	TRPM8	Homo sapiens
1811	RUNX1T1	Homo sapiens
1812	HDAC5	Homo sapiens
1813	FBXO24	Homo sapiens
1814	ARID2	Homo sapiens
1815	TPBG	Homo sapiens
1816	SMARCC2	Homo sapiens
1817	GFAP	Homo sapiens
1818	OCIAD1	Homo sapiens
1819	RASSF5	Homo sapiens
1820	PTH1R	Homo sapiens
1821	SERPINB3	Homo sapiens
1822	MCM3	Homo sapiens
1823	ROR2	Homo sapiens
1824	PRF1	Homo sapiens
1825	CDK2AP1	Homo sapiens
1826	SRD5A1	Homo sapiens
1827	MT1DP	Homo sapiens
1828	AMHR2	Homo sapiens
1829	FKBP5	Homo sapiens
1830	REV3L	Homo sapiens
1831	WNT5B	Homo sapiens
1832	SHMT1	Homo sapiens
1833	ZMYND10	Homo sapiens
1834	NR0B2	Homo sapiens
1835	RARG	Homo sapiens
1836	AMIGO2	Homo sapiens
1837	LPL	Homo sapiens
1838	PICALM	Homo sapiens
1839	AGO2	Homo sapiens
1840	ATP7A	Homo sapiens
1841	PRDX1	Homo sapiens
1842	RPS15	Homo sapiens
1843	SLC9A3R1	Homo sapiens
1844	ARL11	Homo sapiens
1845	RPS29	Homo sapiens
1846	PDHX	Homo sapiens
1847	CD63	Homo sapiens
1848	PRCC	Homo sapiens
1849	OCA2	Homo sapiens
1850	F5	Homo sapiens
1851	PAGE4	Homo sapiens
1852	KIAA0100	Homo sapiens
1853	CD5	Homo sapiens
1854	MACF1	Homo sapiens
1855	MUCL1	Homo sapiens
1856	MAP2K3	Homo sapiens
1857	EPHB6	Homo sapiens
1858	LOXL2	Homo sapiens
1859	SYNE1	Homo sapiens
1860	ESRRA	Homo sapiens
1861	EXT1	Homo sapiens
1862	SI	Homo sapiens
1863	MLF1	Homo sapiens
1864	PROS1	Homo sapiens
1865	ZAP70	Homo sapiens
1866	CCL11	Homo sapiens
1867	RBM5	Homo sapiens
1868	MTHFD1	Homo sapiens
1869	EDNRB	Homo sapiens
1870	NR1I2	Homo sapiens
1871	MS4A1	Homo sapiens
1872	ACVR1	Homo sapiens
1873	PPARGC1A	Homo sapiens
1874	GTF2I	Homo sapiens
1875	LY6K	Homo sapiens
1876	HOPX	Homo sapiens
1877	TJP1	Homo sapiens
1878	PLCB1	Homo sapiens
1879	CTBP1	Homo sapiens
1880	SATB2	Homo sapiens
1881	LDOC1	Homo sapiens
1882	CASP6	Homo sapiens
1883	XRCC4	Homo sapiens
1884	POU5F1B	Homo sapiens
1885	TMC6	Homo sapiens
1886	MGAT5	Homo sapiens
1887	ATP7B	Homo sapiens
1888	LRP1B	Homo sapiens
1889	NMB	Homo sapiens
1890	GPNMB	Homo sapiens
1891	OR4C5	Homo sapiens
1892	G6PD	Homo sapiens
1893	ARRB1	Homo sapiens
1894	CNOT9	Homo sapiens
1895	PLAG1	Homo sapiens
1896	FUT4	Homo sapiens
1897	HOXB9	Homo sapiens
1898	TIE1	Homo sapiens
1899	IL2RB	Homo sapiens
1900	PRKD3	Homo sapiens
1901	WNT7B	Homo sapiens
1902	TNFRSF13B	Homo sapiens
1903	IL12RB1	Homo sapiens
1904	FOXK2	Homo sapiens
1905	PKD1	Homo sapiens
1906	PRKD1	Homo sapiens
1907	HNRNPA2B1	Homo sapiens
1908	AFDN-DT	Homo sapiens
1909	UBE3A	Homo sapiens
1910	WNT11	Homo sapiens
1911	VDAC1	Homo sapiens
1912	PTPRG	Homo sapiens
1913	IL7R	Homo sapiens
1914	CCDC26	Homo sapiens
1915	ACTG1	Homo sapiens
1916	ARFGEF3	Homo sapiens
1917	MDH2	Homo sapiens
1918	KIF20B	Homo sapiens
1919	PRRC2A	Homo sapiens
1920	LINC01006	Homo sapiens
1921	AKAP9	Homo sapiens
1922	CLOCK	Homo sapiens
1923	LPAR3	Homo sapiens
1924	SOX10	Homo sapiens
1925	TBX3	Homo sapiens
1926	CDCP1	Homo sapiens
1927	ANXA3	Homo sapiens
1928	CDH5	Homo sapiens
1929	BCAS2	Homo sapiens
1930	GSTO2	Homo sapiens
1931	HELLS	Homo sapiens
1932	PLCG2	Homo sapiens
1933	COL4A3	Homo sapiens
1934	KIF15	Homo sapiens
1935	INTS6	Homo sapiens
1936	EIF2AK2	Homo sapiens
1937	IAPP	Homo sapiens
1938	AIFM1	Homo sapiens
1939	SFRP2	Homo sapiens
1940	ERGIC1	Homo sapiens
1941	TLR7	Homo sapiens
1942	CXCL10	Homo sapiens
1943	PODXL	Homo sapiens
1944	ID3	Homo sapiens
1945	S100A7	Homo sapiens
1946	HPRT1	Homo sapiens
1947	LPAR1	Homo sapiens
1948	RPS24	Homo sapiens
1949	IREB2	Homo sapiens
1950	PLCB4	Homo sapiens
1951	TMPRSS11A	Homo sapiens
1952	SLC4A2	Homo sapiens
1953	FST	Homo sapiens
1954	S100A14	Homo sapiens
1955	UPK2	Homo sapiens
1956	FGF10	Homo sapiens
1957	KLK7	Homo sapiens
1958	PER2	Homo sapiens
1959	IGF2-AS	Homo sapiens
1960	CXADR	Homo sapiens
1961	CP	Homo sapiens
1962	PRDM16	Homo sapiens
1963	ZNF217	Homo sapiens
1964	ETV5	Homo sapiens
1965	ROR1	Homo sapiens
1966	MAPK12	Homo sapiens
1967	SSTR1	Homo sapiens
1968	PTN	Homo sapiens
1969	HSPB8	Homo sapiens
1970	NUDC	Homo sapiens
1971	TACC2	Homo sapiens
1972	SMIM31	Homo sapiens
1973	CLTC	Homo sapiens
1974	WFS1	Homo sapiens
1975	TRPV4	Homo sapiens
1976	SF3B2	Homo sapiens
1977	USH2A	Homo sapiens
1978	KNL1	Homo sapiens
1979	FGF23	Homo sapiens
1980	TNFSF12	Homo sapiens
1981	TPO	Homo sapiens
1982	SCGB1A1	Homo sapiens
1983	KLK8	Homo sapiens
1984	LPP	Homo sapiens
1985	PRAME	Homo sapiens
1986	TFAP2C	Homo sapiens
1987	USP8	Homo sapiens
1988	HNRNPU	Homo sapiens
1989	BTRC	Homo sapiens
1990	F2RL3	Homo sapiens
1991	SGO1	Homo sapiens
1992	IL12A	Homo sapiens
1993	USP7	Homo sapiens
1994	IDO1	Homo sapiens
1995	TRIM25	Homo sapiens
1996	NRP2	Homo sapiens
1997	NELL2	Homo sapiens
1998	LDB1	Homo sapiens
[truncated: 878 more rows]

## Sheet: Supplementary Table 3  
Supplementary Table 3: The KEGG terms of therapy target genes and their corresponding count, corrected p-values, and gene count.
KEGG Term ID	KEGG Term Name	Count	PValue	Genes
hsa05200	Pathways in cancer	16	7.53377e-13	RB1, PDGFRB, NTRK1, PDGFRA, STAT5B, CSF1R, PTGER3, STAT3, NFKB1, MYC, CASP3, KIT, CDK2, BCL2, ABL1, BAX
hsa05161	Hepatitis B	11	5.05157e-11	RB1, STAT5B, SRC, MYC, CASP3, STAT3, CDK2, BCL2, BAX, TNF, NFKB1
hsa05166	HTLV-I infection	10	1.99595e-07	RB1, PDGFRB, PDGFRA, STAT5B, LCK, MYC, BAX, TNF, IL2, NFKB1
hsa04151	PI3K-Akt signaling pathway	10	2.64616e-06	PDGFRB, PDGFRA, CSF1R, MYC, KIT, CDK2, BCL2, IL2, NFKB1, EPHA2
hsa04210	Apoptosis	6	2.87118e-06	NTRK1, CASP3, BCL2, BAX, TNF, NFKB1
hsa05203	Viral carcinogenesis	8	7.65454e-06	RB1, STAT5B, SRC, CASP3, STAT3, CDK2, BAX, NFKB1
hsa05215	Prostate cancer	6	1.62638e-05	RB1, PDGFRB, PDGFRA, CDK2, BCL2, NFKB1
hsa04660	T cell receptor signaling pathway	6	3.031e-05	IL5, LCK, FYN, TNF, IL2, NFKB1
hsa05221	Acute myeloid leukemia	5	5.15505e-05	STAT5B, MYC, STAT3, KIT, NFKB1
hsa05206	MicroRNAs in cancer	8	6.63767e-05	PDGFRB, PDGFRA, MYC, CASP3, STAT3, BCL2, ABL1, NFKB1
hsa05169	Epstein-Barr virus infection	6	7.88781e-05	RB1, MYC, STAT3, CDK2, BCL2, NFKB1
hsa05321	Inflammatory bowel disease (IBD)	5	8.73662e-05	IL5, STAT3, TNF, IL2, NFKB1
hsa05230	Central carbon metabolism in cancer	5	8.73662e-05	NTRK1, PDGFRB, PDGFRA, MYC, KIT
hsa05162	Measles	6	0.0001189	STAT5B, STAT3, CDK2, FYN, IL2, NFKB1
hsa05220	Chronic myeloid leukemia	5	0.000138589	RB1, STAT5B, MYC, ABL1, NFKB1
hsa04014	Ras signaling pathway	7	0.000155965	PDGFRB, PDGFRA, CSF1R, KIT, ABL1, NFKB1, EPHA2
hsa05222	Small cell lung cancer	5	0.000263813	RB1, MYC, CDK2, BCL2, NFKB1
hsa04010	MAPK signaling pathway	7	0.000288703	NTRK1, PDGFRB, PDGFRA, MYC, CASP3, TNF, NFKB1
hsa05152	Tuberculosis	6	0.000451872	SRC, CASP3, BCL2, BAX, TNF, NFKB1
hsa05145	Toxoplasmosis	5	0.000705468	CASP3, STAT3, BCL2, TNF, NFKB1
hsa05014	Amyotrophic lateral sclerosis (ALS)	4	0.000835191	CASP3, BCL2, BAX, TNF
hsa04722	Neurotrophin signaling pathway	5	0.000978371	NTRK1, BCL2, ABL1, BAX, NFKB1
hsa04071	Sphingolipid signaling pathway	5	0.000978371	BCL2, BAX, FYN, TNF, NFKB1
hsa04015	Rap1 signaling pathway	6	0.000984718	PDGFRB, PDGFRA, CSF1R, SRC, KIT, EPHA2
hsa04380	Osteoclast differentiation	5	0.00135664	CSF1R, LCK, FYN, TNF, NFKB1
hsa05210	Colorectal cancer	4	0.00156386	MYC, CASP3, BCL2, BAX
hsa04630	Jak-STAT signaling pathway	5	0.00197335	STAT5B, IL5, MYC, STAT3, IL2
hsa04917	Prolactin signaling pathway	4	0.00231073	STAT5B, SRC, STAT3, NFKB1
hsa04064	NF-kappa B signaling pathway	4	0.00411719	LCK, BCL2, TNF, NFKB1
hsa04640	Hematopoietic cell lineage	4	0.00411719	CSF1R, IL5, KIT, TNF
hsa04012	ErbB signaling pathway	4	0.00411719	STAT5B, SRC, MYC, ABL1
hsa05310	Asthma	3	0.00559965	IL5, RNASE3, TNF
hsa05205	Proteoglycans in cancer	5	0.00627449	SRC, MYC, CASP3, STAT3, TNF
hsa04510	Focal adhesion	5	0.00696028	PDGFRB, PDGFRA, SRC, BCL2, FYN
hsa05330	Allograft rejection	3	0.0084354	IL5, TNF, IL2
hsa05219	Bladder cancer	3	0.0102903	RB1, SRC, MYC
hsa04650	Natural killer cell mediated cytotoxicity	4	0.0105085	LCK, CASP3, FYN, TNF
hsa04110	Cell cycle	4	0.0109834	RB1, MYC, CDK2, ABL1
hsa05134	Legionellosis	3	0.0174266	CASP3, TNF, NFKB1
hsa04932	Non-alcoholic fatty liver disease (NAFLD)	4	0.018625	CASP3, BAX, TNF, NFKB1
hsa05416	Viral myocarditis	3	0.019302	CASP3, ABL1, FYN
hsa05131	Shigellosis	3	0.0239915	SRC, ABL1, NFKB1
hsa05202	Transcriptional misregulation in cancer	4	0.0242589	NTRK1, CSF1R, MYC, NFKB1
hsa05212	Pancreatic cancer	3	0.0246962	RB1, STAT3, NFKB1
hsa05214	Glioma	3	0.0246962	RB1, PDGFRB, PDGFRA
hsa05120	Epithelial cell signaling in Helicobacter pylori infection	3	0.026131	SRC, CASP3, NFKB1
hsa04115	p53 signaling pathway	3	0.026131	CASP3, CDK2, BAX
hsa04664	Fc epsilon RI signaling pathway	3	0.026861	IL5, FYN, TNF
hsa04920	Adipocytokine signaling pathway	3	0.0283458	STAT3, TNF, NFKB1
hsa05218	Melanoma	3	0.0291004	RB1, PDGFRB, PDGFRA
hsa04520	Adherens junction	3	0.0291004	YES1, SRC, FYN
hsa05168	Herpes simplex infection	4	0.0307261	CASP3, CDK2, TNF, NFKB1
hsa04062	Chemokine signaling pathway	4	0.0320314	STAT5B, SRC, STAT3, NFKB1
hsa05133	Pertussis	3	0.0321991	CASP3, TNF, NFKB1
hsa04540	Gap junction	3	0.0431125	PDGFRB, PDGFRA, SRC
